# Supplementary material for: Predicting Suitable Areas for African Swine Fever Outbreaks in Wild Boars in South Korea and Their Implications for Managing High-Risk Pig Farms
Source: Animals (Basel). 2023 Jun 29;13(13):2148. doi: 10.3390/ani13132148 (PMC10339976; doi:10.3390/ani13132148)
Supplement: Supplementary file 1 [file animals-13-02148-s001.zip]

Archive with 1 entries (1 files):
- animals-2412387-supplementary.pdf
